# Supplementary material for: Reproductive consequences of an extra long-term sperm storage organ
Source: BMC Evol Biol. 2020 Nov 30;20:159. doi: 10.1186/s12862-020-01704-6 (PMC7706275; doi:10.1186/s12862-020-01704-6)
Supplement: Supplementary file 1 — Additional file 1: Table S1. Number of sperm per spermathecae. If no number is listed for the "SP3" column, that female only had two spermathecae. "Day" is the number of days after fertilization at which the spermathecae's sperm numbers were scored. "Female #" is a designated number for each female scored. "SP1-3" are the three separate spermathecae, with a number (1-3) randomly assigned to each spermathecae. Table S2. Number of offspring for each time interval (days 0-5, 5.5-10, 10.5-15, and 15.5-20) for female with two vs. three spermathecae (SP#). Females that were not scored for the last time interval have that value left blank. Note that "Female #" is a designated number for each female scored and does not represent the same numbered female as in Table S1. [file 12862_2020_1704_MOESM1_ESM.xlsx]

## Sheet: sperm counts
Supplementary Table S1. Number of sperm per spermathecae. If no number is listed for the "SP3" column, that female only had two spermathecae. "Day" is the number of days after fertilization at which the spermathecae's sperm numbers were scored. "Female #" is a designated number for each female scored. "SP1-3" are the three separate spermathecae, with a number (1-3) randomly assigned to each sperm…
Day	Female #	SP1	SP2	SP3
1	1	41	28	6
1	2	47	22	20
1	3	38	36	32
1	4	88	68	44
1	5	79	68	49
1	6	53	49	71
1	7	185	109	87
1	8	123	116	98
1	9	100	92
1	10	108	85
1	11	86	53
1	12	91	79
1	13	36	39
1	14	76	34
1	15	39	33
1	16	30	41
1	17	36	27
1	18	103	72
1	19	129	45
1	20	116	106
1	21	107	76
1	22	118	28
5	23	65	55	0
5	24	72	96	0
5	25	47	45	15
5	26	85	68	28
5	27	52	45	32
5	28	59	57	54
5	29	94	78	68
5	30	128	93	72
5	31	138	114	105
5	32	119	102
5	33	123	88
5	34	108	77
5	35	117	98
5	36	118	73
5	37	115	83
5	38	84	72
5	39	88	74
5	40	74	73
5	41	59	26
5	42	28	2
5	43	78	76
5	44	138	47
5	45	82	74
5	46	74	16
5	47	100	65
10	48	91	2	1
10	49	67	11	6
10	50	136	46	8
10	51	78	87	21
10	52	203	98	24
10	53	102	67	43
10	54	16	27	48
10	55	64	53	57
10	56	136	78	63
10	57	43	81	63
10	58	102	94	74
10	59	98	93	89
10	60	68	87	94
10	61	12	89	94
10	62	130	100
10	63	129	101
10	64	113	44
10	65	30	19
10	66	32	24
10	67	58	37
10	68	83	72
10	69	81	62
10	70	57	41
10	71	71	45
10	72	0	4
10	73	55	22
10	74	118	115
10	75	134	89
15	76	23	0	0
15	77	16	1	0
15	78	39	29	0
15	79	43	32	0
15	80	9	1	1
15	81	90	53	9
15	82	94	33	21
15	83	34	31	24
15	84	48	34	24
15	85	59	37	29
15	86	52	50	37
15	87	134	58	45
15	88	95	68	61
15	89	84	77	76
15	90	66	4
15	91	89	37
15	92	94	87
15	93	41	10
15	94	22	1
15	95	18	5
15	96	48	3
15	97	52	18
15	98	41	32
15	99	3	0
15	100	37	0
20	101	53	22	0
20	102	194	0	0
20	103	0	0	0
20	104	0	0	0
20	105	0	0	0
20	106	0	0	0
20	107	0	0	0
20	108	0	0	0
20	109	0	0	0
20	110	0	0	0
20	111	58	5	1
20	112	7	1	1
20	113	27	2	1
20	114	63	26	5
20	115	54	31	28
20	116	44	41	29
20	117	42	38	35
20	118	7	3
20	119	66	7
20	120	12	1
20	121	0	0
20	122	27	15
20	123	0	0
20	124	32	5
20	125	0	0
20	126	0	0
20	127	15	13
20	128	0	0

## Sheet: Offspring counts
Supplementary Table S2. Number of offspring for each time interval (days 0-5, 5.5-10, 10.5-15, and 15.5-20) for female with two vs. three spermathecae (SP#). Females that were not scored for the last time interval have that value left blank. Note that "Female #" is a designated number for each female scored and does not represent the same numbered female as in Table S1.
Female #	SP #	0-5Day	5.5-10Day	10.5-15Day	15.5-20Day
1	2	70	59	36	0
2	2	74	27	0	0
3	2	68	52	0	0
4	2	12	1	0	0
5	2	35	38	6	0
6	2	37	0	0	0
7	2	80	0	0	0
8	2	82	64	10	0
9	2	36	30	0	0
10	2	42	42	13	0
11	2	43	40	0	0
12	2	62	15	0	0
13	2	56	13	0	0
14	2	89	36	0	0
15	2	65	27	0	0
16	2	98	38	0	0
17	2	68	36	0	0
18	2	77	63	1	0
19	2	71	57	0	0
20	2	18	10	0	0
21	2	66	24	0	0
22	2	82	61	7	0
23	2	72	56	16	0
24	2	39	78	16	0
25	2	59	83	9	0
26	2	94	42	2	0
27	2	86	56	23	0
28	2	56	66	33	0
29	2	83	65	19	0
30	2	63	57	8	0
31	2	35	51	31	0
32	2	46	40	45	35
33	2	34	19	2
34	2	68	2	0
35	2	70	46	17
36	2	65	67	0
37	2	63	64	49
38	2	54	35	6
39	2	48	66	76
40	2	69	88	36
41	2	43	79	12
42	2	47	56	18
43	3	73	47	0	0
44	3	101	71	0	0
45	3	56	43	9	0
46	3	51	1	0	0
47	3	41	56	30	0
48	3	9	0	0	0
49	3	91	33	0	0
50	3	31	0	0	0
51	3	70	33	0	0
52	3	133	97	1	0
53	3	107	94	0	0
54	3	106	64	0	0
55	3	77	57	0	0
56	3	50	45	24	0
57	3	53	78	39	0
58	3	43	22	7	0
59	3	59	46	40	0
60	3	53	3	13	0
61	3	72	34	0	0
62	3	56	30	0	0
63	3	56	45	44	1
64	3	66	68	39	5
65	3	54	49	24	7
66	3	23	69	31	10
67	3	40	50	36	10
68	3	66	85	33	20
69	3	50	56	38	50
70	3	73	18	16
71	3	70	61	14
72	3	93	69	43
73	3	50	48	36
74	3	43	48	24
75	3	46	30	26
76	3	92	42	44
77	3	44	45	20
78	3	47	66	9
